# Supplementary material for: RRM adjacent TARDBP mutations disrupt RNA binding and enhance TDP-43 proteinopathy
Source: Brain. 2019 Oct 11;142(12):3753–70. doi: 10.1093/brain/awz313 (PMC6885686; doi:10.1093/brain/awz313)
Supplement: awz313_Supplementary_Materials [file awz313_supplementary_materials.zip]

Archive with 7 entries (6 files):
- awz313-suppl_data/
- awz313-suppl_data/Supplementary blot.pdf
- awz313-suppl_data/brain-2019-00543-File010.mpg
- awz313-suppl_data/brain-2019-00543-File011.avi
- awz313-suppl_data/brain-2019-00543-File012.avi
- awz313-suppl_data/Thumbs.db
- awz313-suppl_data/Supplementary materials.pdf
